# Supplementary material for: Connectivity of Edaphic and Endolithic Microbial Niches in Cold Mountain Desert of Eastern Pamir (Tajikistan)
Source: Biology (Basel). 2021 Apr 9;10(4):314. doi: 10.3390/biology10040314 (PMC8069199; doi:10.3390/biology10040314)
Supplement: Supplementary file 1 [file biology-10-00314-s001.zip]

Archive with 8 entries (8 files):
- Fig. S1.TIF
- Fig. S3.TIF
- Fig. S5A.tif
- Fig. S5B.tif
- Fig.  S4. The alpha diversity metrics.tif
- Fig S2. The rarefaction.tif
- Supplementary Tables Biology-1160517.doc
- Supplementary Figures Biology-1160517.doc
